# Supplementary material for: Impact of airway challenges on cardiovascular risk in asthma – a randomized controlled trial
Source: PLoS One. 2023 Jul 17;18(7):e0288623. doi: 10.1371/journal.pone.0288623 (PMC10351735; doi:10.1371/journal.pone.0288623)
Supplement: S1 File — (XLSX) [file pone.0288623.s002.xlsx]

## Sheet: Dictionary
Variable	Type	Description	PredictorOutcome
ID	Categorical	Patient IDs	Neither
Group	Categorical	Condition (Control: 0; Asthma: 1)	Neither
Physician_Diagnosed	Categorical	Diagnosis from physican prior to study (Yes: 1; No: 0)	Neither
Age	Continuous	Age in years at visit date	Predictor
Sex	Categorical	Sex (Male: 0; Female: 1)	Predictor
Height	Continuous	Height in meters	Neither
Weight	Continuous	Weight in kilograms	Neither
BMI	Continuous	Body mass index	Neither
ACQ_Score	Categorical	Asthma control questionairre score (Controlled: 0; Partly controlled: 1; Not controlled: 2)	Predictor
Methacholine	Categorical	Positive methacholine challenge (Yes:1; No: 0)	Neither
Reversibility	Categorical	Reversibility equal or greater to 12% (Yes:1; No: 0)	Neither
ECT	Categorical	Positive exercise challenge (Yes:1; No: 0)	Neither
SABA_Usage	Categorical	Use of short acting bronchodilator (Yes:1; No: 0)	Predictor
Allergies	Categorical	Reported allergies (Yes:1; No: 0)	Predictor
Pre_FVC	Continuous	Forced vital capacity pre-bronchodilator	Neither
Pre_FVCpred	Continuous	Percent predicted forced vital capacity pre-bronchodilator	Neither
Pre_FEV1	Continuous	Forced expired volume in 1 second pre-bronchodilator	Predictor
Pre_FEV1pred	Continuous	Percent predicted forced expired volume in 1 second pre-bronchodilator	Predictor
Pre_FEV1_FVC	Continuous	Ratio between FEV1 and FVC pre-bronchodilator	Predictor
Pre_FEV1_FVCpred	Continuous	Percent predicted ratio between FEV1 and FVC pre-bronchodilator	Predictor
Post_FVC	Continuous	Forced vital capacity post-bronchodilator	Neither
Post_FVCpred	Continuous	Percent predicted forced vital capacity post-bronchodilator	Neither
Post_FEV1	Continuous	Forced expired volume in 1 second post-bronchodilator	Neither
Post_FEV1pred	Continuous	Percent predicted forced expired volume in 1 second post-bronchodilator	Neither
Post_FEV1_FVC	Continuous	Ratio between FEV1 and FVC post-bronchodilator	Neither
Post_FEV1_FVCpred	Continuous	Percent predicted ratio between FEV1 and FVC post-bronchodilator	Neither
FEV1_Change	Continuous	Percent change from pre-post bronchodilator	Neither
TLC	Continuous	Total lung capacity	Neither
TLCpred	Continuous	Percent predicted total lung capacity	Neither
IC	Continuous	Inspiratory capacity	Neither
ICpred	Continuous	Percent predicted inspiratory capacity	Neither
RV	Continuous	Reserve volume	Neither
RVpred	Continuous	Percent predicted reserve volume	Neither
DLCO	Continuous	Diffusion capacity for carbon monoxide	Neither
DLCOpred	Continuous	Percent predicted diffusion capacity for carbon monoxide	Neither
Peak_PO	Continuous	Peak power output	Neither
Peak_VO2	Continuous	Peak absolute oxygen consumption	Predictor
Peak_VO2pred	Continuous	Percent predicted peak absolute oxygen consumption	Predictor
Peak_RVO2	Continuous	Peak relative oxygen consumption	Predictor
Peak_RVO2pred	Continuous	Percent predicted peak relative oxygen consumption	Predictor
Peak_VCO2	Continuous	Peak carbon dioxide production	Neither
Peak_VE	Continuous	Peak ventilation	Neither
Peak_RQ	Continuous	Peak respiratory quotant	Neither
Peak_HR	Continuous	Percent predicted peak heart rate	Neither
Peak_Dyspnea	Continuous	Peak dyspnea	Neither
Peak_Leg	Continuous	Peak leg discomfort	Neither
Challenge	Categorical	Challenge completed (Mannitol: 1; Methacholine: 2; Placebo: 3)	Neither
Order	Categorical	Challenge order of three days	Neither
Positive_Test	Categorical	Reached criteria for positive test (Yes: 1; No: 0)	Predictor
Percent_FEV1_Reduction	Continuous	Maximal percent change in FEV1 during challenge	Predictor
Pre_Sys	Continuous	Systolic blood pressure pre-challenge	Neither
Pre_Dia	Continuous	Diastolic blood pressure pre-challenge	Neither
Pre_HR	Continuous	Heart rate pre-challenge	Neither
Pre_cPWV	Continuous	Central pulse wave velocity pre-challenge	Predictor
Pre_pPWV	Continuous	Peripheral pulse wave velocity pre-challenge	Predictor
Post_Sys	Continuous	Systolic blood pressure post-challenge	Neither
Post_Dia	Continuous	Diastolic blood pressure post-challenge	Neither
Post_HR	Continuous	Heart rate post-challenge	Neither
Post_cPWV	Continuous	Central pulse wave velocity post-challenge	Outcome
Post_pPWV	Continuous	Peripheral pulse wave velocity post-challenge	Outcome
Pre_CRP	Continuous	C-reactive protein pre-challenge	Predictor
Pre_IL-6	Continuous	IL-6 pre-challenge	Predictor
Pre_TNF	Continuous	Tumor necrosis factor alpha pre-challenge	Predictor
Post_CRP	Continuous	C-reactive protein post-challenge	Outcome
Post_IL-6	Continuous	IL-6 post-challenge	Outcome
Post-TNF	Continuous	Tumor necrosis factor alpha post-challenge	Outcome
CRP_Delta	Continuous	Delta between pre-post CRP value	Outcome
IL-6_Delta	Continuous	Delta between pre-post IL-6 value	Outcome
TNF_Delta	Continuous	Delta between pre-post TNF-alpha value	Outcome
Pre_FMD_Percent	Continuous	Percent diameter change pre-challenge	Predictor
Pre_FMD_Adj	Continuous	FMD change adjusted for baseline diameter pre-challenge	Predictor
Pre_FMD_SSHR	Continuous	Peak shear stress pre-challenge	Predictor
Pre_Baseline_Diameter	Continuous	Baseline diameter in mm pre-challenge	Predictor
Pre_VTI	Continuous	Velocity time integral pre-challenge	Predictor
Pre_VTI_HR	Continuous	Velocity time integral corrected for heart rate pre-challenge	Predictor
Post_FMD_Percent	Continuous	Percent diameter change post-challenge	Outcome
Post_FMD_Adj	Continuous	FMD change adjusted for baseline diameter post-challenge	Outcome
Post_FMD_SSHR	Continuous	Peak shear stress post-challenge	Outcome
Post_Baseline_Diameter	Continuous	Baseline diameter in mm post-challenge	Predictor
Post_VTI	Continuous	Velocity time integral post-challenge	Outcome
Post_VTI_HR	Continuous	Velocity time integral corrected for heart rate post-challenge	Outcome
FMD_Percent_Delta	Continuous	Delta between pre-post FMD percent value	Outcome
FMD_Adj_Delta	Continuous	Delta between pre-post FMD adjsuted for baseline diameter	Outcome
FMD_SSHR_Delta	Continuous	Delta between pre-post FMD peak shear stress	Outcome
Delta_Diameter	Continuous	Delta between pre-post baseline diameter	Neither
VTI_Delta	Continuous	Delta between pre-post VTI value	Outcome
VTI_HR_Delta	Continuous	Delta between pre-post VTI corrected for HR value	Outcome

## Sheet: Single Time Point Data
ID	Group	Physician_Diagnosed	Age	Sex	Height	Weight	BMI	ACQ_Score	Methacholine	Reversibility	ECT	SABA_Usage	Allergies	Pre_FVC	Pre_FVCpred	Pre_FEV1	Pre_FEV1pred	Pre_FEV1_FVC	Pre_FEV1_FVCpred	Post_FVC	Post_FVCpred	Post_FEV1	Post_FEV1pred	Post_FEV1_FVC	Post_FEV1_FVCpred	FEV1_Change	TLC	TLCpred	IC	ICpred	RV	RVpred	DLCO	DLCOpred	Peak_PO	Peak_VO2	Peak_VO2pred	Peak_RVO2	Peak_RVO2pred	Peak_VCO2	Peak_VE	Peak_RQ	Peak_HR	Peak_Dyspnea	Peak_Leg
AE-04	1	1	21	0	1.88	76	21.5029	1.71429	1	1	1	1	0	7.33	115.798	4.23	81.8182	57.708	68.7001	7.22	114.06	4.79	92.6499	66.3435	78.9803	10.8317	8.79	105.904	4.45	109.337	1.46	82.4859	34.7	79.7701	225	3.433	115.043	45.1711	98.713	3.742	134.4	1.11	91.8383	9	9
AE-12	1	1	35	0	1.8	102	31.4815	0.285714	1	0	0	1	1	5.05	91.8182	3.9	88.6364	77.2277	95.3429	4.86	88.3636	3.98	90.4545	81.893	101.102	1.81818	6.65	87.7309	3.92	110.112	1.21	63.6842	35.2	93.1217	300	4.396	152.084	43.098	108.833	5.193	163.1	1.22275	112.434	8	10
AE-14	1	1	29	1	1.7	66	22.8374	0.714286	1	0	0	1	1	5.19	121.262	3.93	111.331	75.7225	91.232	5.14	120.093	4.15	117.564	80.7393	97.2763	6.23229	6.35	107.627	3.22	118.382	1.16	75.817	26.6	94.6619	200	2.653	153.557	40.197	123.455	2.944	101.9	1.11184	90.7618	8	10
AE-17	1	1	29	0	1.71	77	26.3329	0.142857	0	0	0	0	1	6.14	121.825	4.02	95.9427	65.4723	79.8443	6.01	119.246	4.12	98.3294	68.5524	83.6005	2.38663	7.31	107.976	4.3	131.098	1.17	73.125	34	92.8962	300	4.233	160.609	54.974	130.147	4.4	154.5	1.03945	90.9727	9	9
AE-18	0	0	25	0	1.75	73.1	23.8694	0	0	0	0	0	0	5.06	93.5305	4.55	100.887	89.9209	108.338	5	92.4214	4.68	103.769	93.6	112.771	2.88248	7.15	100.281	3.3	94.0171	1.73	109.494	42	107.969	300	4.231	155.366	57.8796	131.545	5.5	176.4	1.29993	99.8679	8	10
AE-19	1	1	22	0	1.74	68.7	22.6912	0	1	0	0	1	1	5.36	99.2593	4.42	97.1429	82.4627	99.3526	5.59	103.519	4.82	105.934	86.2254	103.886	8.79121	8.52	121.023	2.91	83.1429	3.04	201.325	32.5	82.9082	250	3.662	134.073	53.3042	117.617	3.92	113.2	1.07045	95.382	9	10
AE-23	1	1	24	0	1.79	68	21.2228	0.857143	0	1	0	0	0	5.74	100.525	4.02	84.8101	70.0348	84.3793	5.73	100.35	4.73	99.789	82.548	99.4554	14.9789	7.31	97.5968	2.87	77.7778	1.5	92.0245	35.6	87.9012	225	3.569	131.069	52.4853	118.104	4.198	140.6	1.17624	93.6251	9	10
AE-24	1	1	25	0	1.68	56.5	20.0184	1	1	0	0	1	1	3.75	88.0282	3.28	91.6201	87.4667	102.902	3.73	87.5587	3.12	87.1508	83.6461	98.4072	-4.46927	5.48	94.8097	2.17	80.0738	1.59	111.189	27.2	96.1131	175	2.83	115.645	50.0885	113.837	3.395	108.7	1.19965	95.6407	4	10
AE-34	1	1	23	1	1.51	53.5	23.4639	0.571429	1	0	0	1	1	3.31	97.0674	2.51	82.5658	75.8308	86.1714	3.33	97.654	2.69	88.4868	80.7808	91.7963	5.92105	4.37	95.207	2.15	98.1735	1.05	100	25.7	104.472	200	2.689	170.671	50.2617	144.763	2.979	92.4	1.10785	93.995	9	9
AE-36	1	1	28	0	1.69	63	22.0581	2	1	1	0	1	1	4.99	100.808	3.66	87.9808	73.3467	89.4472	5.2	105.051	4.13	99.2788	79.4231	96.8574	11.2981	6.08	92.261	2.5	77.3994	1.09	71.2418	32.3	88.4932	225	3.193	129.518	50.6825	118.75	3.602	119.3	1.12809	101.8	7	10
AE-38	1	1	27	1	1.66	67	24.3141	0.285714	0	1	0	0	1	3.64	88.3495	3	86.4553	82.4176	96.9619	3.83	92.9612	3.36	96.83	87.7285	103.21	10.3746	4.44	78.8632	2.07	79.0076	0.69	48.9362	26.6	96.3768	200	2.684	154.876	40.0597	120.372	3.215	115.1	1.19784	98.6966	10	10
AE-50	1	1	26	1	1.67	86	30.8365	1.29	1	0	0	1	1	4.1	100.49	3.26	94.4928	79.5122	93.5438	4.08	100	3.5	101.449	85.7843	100.923	6.95652	5.19	93.1777	2.77	106.538	1.01	73.1884	25.3	92
AE-51	1	1	38	0	1.68	72	25.5102	0.285714	0	0	0	1	1	5.34	114.592	4.01	105.249	75.0936	93.867	5.29	113.519	4.23	111.024	79.9622	99.9527	5.77428	6.44	99.0769	4.01	131.475	1.04	60.4651	34.9	103.561	225	3.07	132.043	42.6389	111.387	3.616	107.4	1.19	96.0998	4	7
AE-68	1	1	30	1	1.72	61.8	20.8897	0.86	1	0	0	1	1	4.61	105.734	2.92	81.7927	63.3406	76.3139	4.71	108.028	3.12	87.395	66.242	79.8097	5.60224	6.07	100.663	2.73	98.913	1.46	91.8239	27.6	97.1831	200	2.602	153.302	42.1036	130.756	2.898	91.8	1.12084	100.524	9	9
AE-69	1	0	20	1	1.65	56	20.5693	0.29	0	0	1	0	1	3.79	89.8104	3.5	96.4187	92.3483	106.147								5.51	98.2175	2.46	91.4498	1.71	132.558	18.4	64.7887	175	2.335	134.273	41.6964	116.47	2.575	110.3	1.10731	99.331	8	8
AE-73	0	0	19	1	1.65	55.5	20.3857	0	0	0	0	0	0	4.24	100.474	3.07	84.573	72.4057	83.2249	4.23	100.237	3.24	89.2562	76.5957	88.0411	4.6832	5.53	98.574	2.85	105.948	1.28	99.2248	23	80.9859	200	2.489	142.314	44.8468	124.023	2.994	93.9	1.20289	92.7349	9	10
AE-75	1	1	31	1	1.59	71	28.0843	0.86	1	1	0	0	1	3	81.7439	1.84	59.164	61.3333	72.1569	3.06	83.3787	2.17	69.7749	70.915	83.4295	10.6109	4.22	82.5832	2.19	93.5897	1.08	81.203	17.5	69.17	150	2.06	124.366	29.0141	91.1246	2.567	80	1.24612	91.6165	8	10
AE-76	1	1	23	1	1.69	74	25.9095	0.57	1	1	1	0	1	4.24	97.4713	2.72	74.1144	64.1509	75.4717	4.34	99.7701	3.28	89.3733	75.576	88.913	15.2589	5.24	89.2675	2.6	93.8628	0.99	69.7183	25.4	88.1944	150	2.016	108.242	27.2432	78.4656	2.397	73.2	1.18899	100.032	3	9
AE-78	1	1	23	0	1.81	76	23.1983	0	0	1	0	0	0	5.82	99.4872	4.7	97.3085	80.756	97.2964	5.95	101.709	4.99	103.313	83.8655	101.043	6.00414	7.38	96.219	3.31	87.7984	1.37	82.5301	37.3	90.7543	300	3.881	135.373	51.0658	113.783	4.729	172.3	1.25238	105.241	8	10
AE-80	1	1	19	1	1.7	56.7	19.6194	2.42857	0	1	0	0	1	3.32	73.7778	2.03	53.0026	61.1446	70.2811	3.42	76	2.65	69.1906	77.4854	89.0637	16.188	4.81	80.5695	1.94	67.5958	1.49	108.759	21.4	72.0539	175	2.3	128.137	40.5644	112.18	2.757	100.9	1.1987	99.0404	9	10
AE-81	1	0	19	0	1.77	81	25.8546	0	0	1	0	0	0	5.1	90.106	4.01	84.2437	78.6275	93.6041	5.15	90.9894	4.49	94.3277	87.1845	103.791	10.084	6.68	91.3817	3.09	84.4262	1.73	113.816	33.5	82.3096	275	3.833	128.306	47.321	101.46	4.5	133.5	1.18	83.3033	6	7
AE-82	1	0	18	0	1.88	79.4	22.4649	0	0	1	0	0	0	6.15	103.535	4.42	89.2929	71.8699	85.5594	6.1	102.694	4.76	96.1616	78.0328	92.8962	6.86869	9.13	110	4.07	116.954	2.79	165.089	42.2	95.2596	300	3.689	119.019	46.461	98.6851	4.105	123.8	1.2	98.2902	8	8
AE-83	1	0	18	1	1.67	57.5	20.6174	0	1	0	0	0	0	4.06	92.9062	3.07	81.8667	75.6158	86.9147	4.1	93.8215	3.37	89.8667	82.1951	94.4772	8	4.3	74.5234	1.71	70.082	0.62	47.6923	21.8	74.6575	175	2.143	119.557	37.2696	102.052	2.479	84	1.16	95.7492	8	9
AE-84	1	0	22	0	1.73	68.5	22.8875	0	1	0	0	0	1	5.27	98.6891	4.48	99.3348	85.0095	102.421	5.16	96.6292	4.65	103.104	90.1163	108.574	3.7694	7.61	109.496	3.4	97.9827	2.41	161.745	36.6	93.8462	300	3.936	144.756	57.4599	126.787	4.621	197.7	1.26	105.806	8	9
AE-203	0	0	20	1	1.61	66	25.462	0	0	0	0	0	0	3.37	84.0399	2.68	76.7908	79.5252	90.3696	3.47	86.5337	2.96	84.8138	85.3026	96.9348	8.02292	3.96	74.2964	2.13	83.2031	0.57	47.1074	21.7	78.9091	225	2.591	145.203	39.2576	109.658	3.163	102.3	1.22597	98.4354	5	5
AE-204	0	0	21	1	1.63	58	21.83	0	0	0	0	0	1	3.78	91.9708	3.63	101.966	96.0317	110.381	3.81	92.7007	3.8	106.742	99.7375	114.641	4.77528	5.55	101.463	2.53	96.1977	1.64	131.2	23.3	83.2143	200	2.322	134.57	40.0345	112.964	2.986	90.6	1.28596	100.215	5	6
AE-205	0	0	25	0	1.74	76	25.1024	0	0	0	0	0	0	6.08	113.858	4.79	107.159	78.7829	90.5551	6.08	113.858	4.93	110.291	81.0855	93.2018	3.13199	8.84	128.863	3.64	107.059	2.75	183.333	30.3	79.1123	225	3.742	136.088	49.2368	111.902	4.617	190.4	1.23	100.396	7	6
AE-207	0	0	33	0	1.77	72	22.9819	0	0	0	0	0	0	5.33	99.4403	4.33	99.5402	81.2383	100.294	5.39	100.56	4.57	105.057	84.7866	104.675	5.51724	7.23	98.9056	3.8	109.51	1.41	78.7709	35	93.3333	300	3.7	145.974	51.3889	126.949	4.313	121.4	1.20343	105.875	6	8
AE-208	0	0	27	1	1.7	55.5	19.2042	0	0	0	0	0	0	5.05	116.628	4.14	114.681	81.9802	97.5955	4.9	113.164	4.15	114.958	84.6939	100.826	0.277008	6.21	104.899	2.87	104.364	1.51	101.342	21.5	75.4386	250	2.72	162.257	49.009	147.263	3.355	120.8	1.24	97.7139	5	7
AE-210	0	0	21	0	1.77	75.2	24.0033	0	0	0	0	0	0	5.5	97.6909	4.16	87.9493	75.6364	90.0433	5.42	96.27	4.46	94.2918	82.2878	97.9617	6.34249	6.83	93.4337	3.73	102.473	1.21	78.5714	34.9	86.1728	275	3.599	125.563	47.859	104.587	4.019	140.4	1.16919	100.14	10	10
AE-211	0	0	25	1	1.5	47.6	21.1556	0.285714	0	0	0	0	0	2.98	89.759	2.4	81.0811	80.5369	91.5192	2.9	87.3494	2.56	86.4865	88.2759	100.313	5.40541	3.87	85.8093	1.74	81.3084	0.93	87.7358	16.6	68.8797	125	1.477	98.697	31.0294	91.263	1.818	60.1	1.23087	89.5528	4	7
AE-212	0	0	26	1	1.71	64.4	22.0239	0	0	0	0	0	0	4.55	103.175	3.45	94.0054	75.8242	90.2669	4.46	101.134	3.5	95.3678	78.4753	93.423	1.3624	5.03	83.9733	2.35	83.9286	0.53	35.3333	26.6	92.0415	225	2.666	151.117	41.3975	123.06	3.366	101.2	1.26257	102.957	10	10
AE-213	0	0	27	1	1.69	69.5	24.3339	0	0	0	0	0	1	4.19	97.8972	3.69	103.073	88.0668	104.841	4.11	96.028	3.69	103.073	89.781	106.882	0	5.23	89.5548	2.83	104.044	1.04	70.7483	25.6	90.4594	250	3.207	180.783	46.1439	138.654	3.703	119.9	1.15466	94.4134	9	10
AE-214	1	0	22	0	1.93	87	23.3563	0.142857	0	1	0	0	0	6.93	104.211	4.84	90.1304	69.8413	83.1444	6.79	102.105	4.89	91.0615	72.0177	85.7353	0.931099	8.98	102.629	4.14	97.1831	2.04	108.511	49.1	109.598	325	4.728	150.272	54.3448	119.914	5.65	169	1.19501	93.2972	8	10
AE-215	0	0	21	1	1.55	50.5	21.0198	0.428571	0	0	0	0	1	3.52	96.7033	2.4	74.5342	68.1818	77.4793	3.37	92.5824	2.56	79.5031	75.9644	86.3232	4.96894	4.61	94.274	1.97	83.8298	1.08	98.1818	21.1	81.4672	200	2.305	143.163	45.6436	128.791	2.858	89.1	1.24835	93.559	8	10
AE-216	0	0	27	0	1.8	74.4	22.963	0	0	0	0	0	0	6.16	108.26	5.06	108.584	82.1429	100.174	6.14	107.909	5.17	110.944	84.202	102.685	2.36052	8.06	106.332	3.84	104.348	1.96	113.953	35.1	87.9699	325	3.408	124.384	45.8065	106.23	3.871	115.5	1.20112	99.728	9	10
AE-217	0	0	27	1	1.58	59	23.634	0	0	0	0	0	0	4.17	112.703	3.48	109.434	83.4532	97.0386	4.2	113.514	3.63	114.151	86.4286	100.498	4.71698	4.98	98.419	2.73	115.19	0.6	48	22.8	88.716	200	2.482	153.798	42.0678	126.406	3.159	116.3	1.27276	96.3817	7	9
AE-218	0	0	24	1	1.8	68.3	21.0802	0	0	0	0	0	0	5.47	110.953	4.83	119.259	88.2998	106.385	5.5	111.562	4.93	121.728	89.6364	107.996	2.46914	6.89	103.609	3.41	109.295	1.19	72.1212	26.3	83.758	225	2.566	135.951	37.5695	109.341	3.14	115.6	1.22369	108.216	9	10
AE-219	0	0	20	1	1.76	66.4	21.436	0.142857	0	0	0	0	0	4.24	88.3333	3.9	97.0149	91.9811	108.213	4.23	88.125	3.84	95.5224	90.7801	106.8	-1.49254	5.33	83.4116	2.55	83.6066	0.95	62.9139	26.8	86.4516	225	3.015	158.818	45.4066	126.834	3.354	116	1.11089	89.708	9	9
AE-220	0	0	20	1	1.58	64.7	25.9173	0	0	0	0	0	0	3.88	101.571	3.37	100.597	86.8557	98.6996	3.77	98.6911	3.46	103.284	91.7772	104.292	2.68657	4.63	90.6067	2.4	97.166	0.56	48.6957	19.5	72.7612	225	3.898	222.431	60.2473	168.289	4.314	148.8	1.14	98.6677	8	9
AE-221	0	0	21	1	1.71	72.7	24.8624	0	0	0	0	0	0	5.14	113.717	4.29	112.598	83.463	97.05	5.23	115.708	4.53	118.898	86.6157	100.716	6.29921	6.9	114.428	3.31	115.331	1.66	116.901	30.1	101.347	250	3.466	182.907	47.6754	134.524	3.911	129	1.15	98.8064	9	9
AE-88	1	1	25	1	1.62	70	26.6728	0.571429	1	0	1	1	1	3.8	96.2025	2.53	74.8521	66.5789	77.4174	3.53	89.3671	2.87	84.9112	81.3031	94.5385	10.0592	4.49	83.7687	2.16	85.7143	0.64	49.2308	20	74.3494	125	1.844	105.173	26.3429	77.479	2.16	63.2	1.17137	80.7919	4	7
AE-222	1	0	20	0	1.77	71.8	22.9181	0.142857	0	1	0	0	1	5.84	103.363	4.16	87.395	71.2329	84.801	5.87	103.894	4.53	95.1681	77.1721	91.8715	7.77311	7.11	97.264	3.73	101.913	1.21	79.6053	36	88.4521	300	4.099	143.921	57.0891	123.57	4.971	163.4	1.21451	100.207	10	10
AE-223	0	0	24	0	1.71	66.5	22.742	0.142857	0	0	0	0	0	4.82	93.2302	3.92	89.4977	81.3278	97.9853	4.98	96.325	4.26	97.2603	85.5422	103.063	7.76256	5.43	80.2068	2.68	79.7619	0.65	43.9189	32.1	84.4737	250	3.382	128.796	50.8571	114.44	3.89	136.5	1.1592	99.9369	8	10
AE-89	1	1	21	0	1.86	97	28.0379	2.14	1	0	0	1	1	5.76	91.7197	3.86	74.9515	67.0139	79.7784	6.47	103.025	5.18	100.583	80.0618	95.3117	25.6311	8.69	105.847	3.92	97.0297	2.45	140.805	38.9	89.8383	275	4.478	138.767	46.1649	100.885	4.719	164.2	1.05382	94.9515	8	10
AE-224	0	0	19	0	1.81	75.1	22.9236	0	0	0	0	0	0	6.88	122.202	5.5	116.773	79.9419	95.1689	6.79	120.604	5.59	118.684	82.327	98.0083	1.91083	8.13	105.997	3.85	100.522	1.39	87.9747	39.6	94.0618	375	4.844	164.045	64.5007	138.295	5.516	181.1	1.14	97.7014	10	9
AE-225	0	0	20	0	1.93	86	23.0879	0	0	0	0	0	0	6.28	94.1529	5.08	94.0741	80.8917	96.2997	6.35	95.2024	5.45	100.926	85.8268	102.175	6.85185	8.52	97.3714	4.32	100.699	2.12	115.217	37.2	82.1192	275	4.163	130.813	48.407	104.777	4.471	151	1.07	88.3264	4	6
AE-226	0	0	31	0	1.94	93	24.7104	0	0	0	0	0	1	6.43	98.7711	5.16	100.585	80.2488	97.8644	6.74	103.533	5.53	107.797	82.0475	100.058	7.21248	8.55	96.7195	4.32	103.349	1.97	94.2584	43.9	102.57	275	3.591	119.207	38.6129	93.3581	4.153	111.2	1.16	95.6366	9	9
AE-227	0	0	26	0	1.85	87	25.42	0	0	0	0	0	0	6.62	109.603	5.41	110.408	81.7221	98.4603	6.78	112.252	5.68	115.918	83.7758	100.935	5.5102	8.11	100.996	4.25	109.254	1.51	83.8889	38.6	93.012	300	4.268	143.67	49.0575	112.62	4.69	149	1.1	87.0581	7	8
AE-228	0	0	20	0	1.84	84	24.811	0	0	0	0	0	0	6.22	101.8	4.8	95.0495	77.1704	91.8695	6.63	108.511	5.31	105.149	80.0905	95.3458	10.099	8.25	103.904	4.18	106.361	1.61	96.988	41.3	96.7213	300	3.931	128.079	46.7976	101.294	4.602	132.2	1.17	101.24	5	8
AE-229	0	0	21	0	1.8	71	21.9136	0	0	0	0	0	0	4.57	78.3473	3.83	78.9691	83.8074	99.7708	4.98	85.3763	4.09	84.3299	82.1285	97.772	5.36082	6.01	79.2876	2.78	73.9362	1.45	90.625	32.2	77.9661	225	2.902	102.068	40.8732	89.3209	3.403	103.3	1.18	97.5458	5	9

## Sheet: Multi Time Point Data
ID	Challenge	Order	Positive_Test	Percent_FEV1_Reduction	Pre_Sys	Pre_Dia	Pre_HR	Pre_cPWV	Pre_pPWV	Post_Sys	Post_Dia	Post_HR	Post_cPWV	Post_pPWV	Pre_CRP	Pre_IL-6	Pre_TNF	Post_CRP	Post_IL-6	Post-TNF	CRP_Delta	IL-6_Delta	TNF_Delta	Pre_FMD_Percent	Pre_FMD_Adj	Pre_FMD_SSHR	Pre_Baseline_Diameter	Pre_VTI	Pre_VTI_HR	Post_FMD_Percent	Post_FMD_Adj	Post_FMD_SSHR	Post_Baseline_Diameter	Post_VTI	Post_VTI_HR	FMD_Percent_Delta	FMD_Adj_Delta	FMD_SSHR_Delta	Delta_Diameter	VTI_Delta	VTI_HR_Delta
AE-04	1	1	1	-11.5385	103	55	52	5.5	8.8	99	58	56	7.1	9.6										2.51204	3.61213	3835.2	4.1125	81.3	69.105	5.54647	5.38812	4547.34	4.2525	65.7	72.27	3.03443	1.77599	712.141	0.14	-15.6	3.165
AE-04	2	2	1	-21.5426	115	65	52	7.4	8.5	120	65	54	7.8	10.3		0	21.39			30.56			9.17	7.47957	7.38326	3854.45	3.95	115.7	104.13	3.89658	3.89908	2595.56	4.0075	85.4	83.9767	-3.58299	-3.48418	-1258.89	0.0575	-30.3	-20.1533
AE-04	3	3	0	0.493827	103	55	47	6.5	5.4	104	54	48	7.5	9.1		0	0		0	0			0	7.23192	6.74457	4676.33	4.01	102.3	83.545				3.97						-0.04
AE-12	1	1	0	-5.88235	101	68	62	7.1	8.9	112	75	64	7.1	8		0				0		0		3.70744	4.46367	4044.31	4.635	70.1	68.9317	4.87055	5.46212	4707.08	4.5225	76.25	77.5208	1.16311	0.998455	662.771	-0.1125	6.15	8.58917
AE-12	2	2	1	-20.3343	108	74	63	7.2	7.8	108	78	66	7.2	9										9.0045	7.30507	8439.44	4.6475	84.15	96.0713	5.24638	4.59286	7146.27	4.66	62.65	71.0033	-3.75812	-2.71221	-1293.16	0.0125	-21.5	-25.0679
AE-12	3	3	0	0.263158	112	63	62	7.6	9.3	107	70	59	7.3	7.5		0	0							8.4	9.47323	6662.59	4.53	79.1	83.055	7.43982	7.08701	5437.92	4.57	69.4	75.7617	-18.6253	-2.38623	-1224.67	0.04	-9.7	-7.29333
AE-14	1	2	0	2.58398	102	66	48	6.9	10.1	103	62	60	8.3	11.7	11.07	0	0							7.67998	6.56795	3397.82	3.5975	100.3	82.7475	0.533333	2.166	3368.99	3.75	63.6	61.48	-7.14665	-4.40195	-28.8316	0.1525	-36.7	-21.2675
AE-14	2	3	0	-1.87166	110	75	50	6.6	9.6	112	68	54	7.1	9.8										12.6228	10.8454	4763.39	3.385	86.15	75.3812	8.93891	8.01952	4857.94	3.39	87	78.3	-3.6839	-2.82584	94.5542	0.005	0.85	2.91875
AE-14	3	1	0	1.29534	111	67	48	6.9	10.4	114	69	55	7.3	8	12.12	0	0							2.65252	2.93211	3068.13	3.77	76.1	69.7583	0	1.39202	2601.14	3.59	72.4	63.9533	-2.65252	-1.54009	-466.988	-0.18	-3.7	-5.805
AE-17	1	2	0	-9.04523	115	73	51	6.4	9	111	71	52	6.4	8.6		0	0		0	0		0	0	8.56255	7.15535	3025.15	4.3875	73.55	68.6467	7.10686	6.80291	3011.32	4.37667	55.2	51.98	-1.45569	-0.352448	-13.8305	-0.0108333	-18.35	-16.6667
AE-17	2	3	0	-15.0142	120	78	52	5.5	8	120	80	50	5.8	7.3		0	0		0	0		0	0	8.60927	8.06719	3556.49	4.1525	71.8	68.21	5.40765	5.29157	2999.48	4.3725	49.05	52.7287	-3.20162	-2.77562	-557.011	0.22	-22.75	-15.4812
AE-17	3	1	0	4.35967	110	72	52	5.9	8.5	114	76	52	5.9	8.3			0		0	0			0	8.12709	7.45161	3603.49	4.3725	93.3	79.305
AE-18	1	2	0	0.684932	98	60	44	8	9.6	95	57	49	8.2	8.9	4.19	0	0	4.19	0	0	0	0	0	11.3122	8.29758	2890.74	4.42	96.9	73.4825	4.86111	4.84333	3444.34	4.32	59.05	50.1925	-6.45111	-3.45425	553.606	-0.1	-37.85	-23.29
AE-18	2	1	0	-1.12108	109	62	60	3.4	7.9	110	60	64	6.3	7.1	1.56	0	0	0.43	0	0	-1.13	0	0	5.20362	5.26913	3677.18	4.42	66.65	61.0958	0	1.343	3117.1	4.77	39.8	47.76	-5.20362	-3.92613	-560.073	0.35	-26.85	-13.3358
AE-18	3	3	0	-1.74672	104	54	53	11.5	8.8	99	58	53	5.2	8.5	1.46	0	0	1.34	0	0	-0.12	0	0	2.24215	3.36674	7743.18	4.46	78.8	89.9633	8.8993	8.43995	4791.17	4.27	75	66.25	6.65714	5.07322	-2952.01	-0.19	-3.8	-23.7133
AE-19	1	1	0	-5.50239	119	56	47	6.3	12.2	105	60	47	6.9	8.4										7.62058	6.49879	3705.38	4.0125	104.3	83.44	1.30306	3.28036	2817.49	4.2825	77.8	61.5917	-6.31752	-3.21843	-887.888	0.27	-26.5	-21.8483
AE-19	2	3	1	-20.4188	125	75	52	6.7	8.2	123	76	47	7.1	7.8										8.01482	7.35721	3880.16	4.0975	85.4	76.1483	6.79687	6.12148	3682.02	3.9125	82.45	63.8987	-1.21795	-1.23573	-198.145	-0.185	-2.95	-12.2496
AE-19	3	2	0	1.38889	106	57	52	6.9	8.9	114	59	45	7.1	7.1										6.39386	6.74328	8555.47	3.91	97.2	86.67	9.52381	8.46047	3035.74	3.99	88.2	61.74	3.12995	1.71719	-5519.73	0.08	-9	-24.93
AE-23	1	1	0	3.53982	100	61	54	6.2	5.4	104	57	54	6	5.7		1.02	0		0	0		-1.02	0	3.14135	4.21904	4845.73	3.68	85.45	76.1929	8.86161	8.40275	2625.41	3.4925	78.55	63.4946	5.72026	4.18371	-2220.32	-0.1875	-6.9	-12.6983
AE-23	2	2	0	-17.2727	118	66	57	3.5	7.9	109	66	56	5.8	8.9			2.78			0.28			-2.5	9.61889	8.25358	5773.66	3.6	91.2	90.44							-9.61889
AE-23	3
AE-24	1	1	1	-22.561	100	75	76	7.2	9.4	105	74	76	7.1	7.5										12.8319	10.938	2439.77	3.24333	81.85	97.5379	12.8776	11.2092	4522.05	3.145	49.2	66.42	0.0457177	0.2712	2082.28	-0.0983333	-32.65	-31.1179
AE-24	2	3	1	-21.0526	100	78	80	7	9.7	105	77	79	7	7.8										13.4704	11.344	4067.79	3.0275	63.6	94.34	11.7741	10.0256	4458.7	3.1475	50.35	80.56	-1.69623	-1.31847	390.915	0.12	-13.25	-13.78
AE-24	3	2	0	-1.93906	103	68	85	5.8	9.2	101	72	87	6.8	8.1													3.55			15.9236	13.9913	3415.04	3.14	26.95	42.2217	15.9236			-0.41
AE-34	1	3	0	-0.803213	106	69	62	5.7		100	76	65	5.2				0			0			0	4.03209	4.09515	2819.83	3.1925	73.45	77.7346	7.53036	6.84562	2753.69	3.0875	63.25	72.7375		2.75047	-66.1481	-0.105	-10.2	-4.99708
AE-34	2	2	1	-28.3333													0	1.84	0	0			0	3.98834	4.20361	2390.62	3.30667	64.4	60.1067	14.2983	11.9872	3035.58	3.055	66.25	73.4271	10.31	7.78362	644.956	-0.251667	1.85	13.3204
AE-34	3	1	0	0.790514	98	66	64	7.1		94	67	63	7.2			0	0		0	0		0	0	6.05686	6.01934	3931.87	4.045	82	92.25	10.8696	9.50558	4732.39	3.22	80.7	82.045	4.8127	3.48625	800.521	-0.825	-1.3	-10.205
AE-36	1	3	1	-17.602	106	66	51	6.8		111	76	55	6.6			0	6.67	0		0			-6.67	11.1111	9.19826	4691.7	3.285	136.65	97.9325	8.22873	7.56957	3734.05	3.585	102.15	81.72	-2.88238	-1.62869	-957.651	0.3	-34.5	-16.2125
AE-36	2	1	1		106	70	50		9.8	112	70	51		10.8		0	0		0	0		0	0	15.4225	12.397	3482	3.4375	77.3	66.3492	11.8841	9.57582	4115.41	3.45	69.1	69.6758	-3.5384	-2.8212	633.407	0.0125	-8.2	3.32667
AE-36	3	2	0		124	86	55		7	118	73	58		7	0.25	0	0	0.58	0		0.33	0		17.4051	14.6958	5807.27	3.16	121.25	102.052	3.3241	4.56052	5021.35	3.61	90.55	109.415	-14.081	-10.1353	-785.919	0.45	-30.7	7.3625
AE-38	1	1	0	-4.05405	102	65	61	5.7		107	70	63	5.9			1.96	0		1.65	9.56		-0.31	9.56	9.5706	7.9725	3590.86	3.96	80.65	83.3383	14.4809	11.4525	7242.87	3.66	77.5	81.375	4.91028	3.48001	3652.01	-0.3	-3.15	-1.96333
AE-38	2	2	0	-10.6618	102	68	59	5.1		102	64	58	6.3											13.9108	11.1884	6122.63	3.81	93.95	104.911	21.3889	15.6974	5113.22	3.6	68.7	67.555	7.47813	4.50905	-1009.41	-0.21	-25.25	-37.3558
AE-38	3	3	0	7.01107	95	65	56	6.7		104	60	61	7.1		0.63	0	23.61	0.66	0	0	0.03	0	-23.61	11.4286	9.75023	3227.56	3.86	79.5	72.875	9.09091	8.47444	5602.71	3.85	57.5	70.4375	-2.33766	-1.27579	2375.14	-0.01	-22	-2.4375
AE-50	1	1	1	-16.4234	109	71	65		8.2	111	69	57		7.2		0	0			0			0	5.17898	4.9627	3574.9	3.0525	86.65	72.9304	3.0992	3.26204	1751.46	3.07667	59.95	76.4363	-2.07977	-1.70066	-1823.44	0.0241667	-26.7	3.50583
AE-50	2	2	1	-28.4091	104	60	55	5.1	6.9	106	65	49	4.3	7.1		0			0			0		8.19672	6.80534	1607.09	3.05	51.4	63.3933	5.92334	5.86913	1540.94	2.87	70.65	78.3038	-2.27338	-0.936207	-66.144	-0.18	19.25	14.9104
AE-50	3	3	0	6.04982	102	61	66	5.3	6.5	108	67	60	6.6	6.4		0.45	0		0	0		-0.45	0	7.05521	6.79483	2747.61	3.26	69.5	61.9708	14.527	12.4681	3942.3	2.96	89.95	74.9583	7.47181	5.67323	1194.69	-0.3	20.45	12.9875
AE-51	1	3	0	-1												0	0		0	0		0	0	5.60538	5.10812	9539.58	4.46	62.85	64.945	0	2.24833	5436.36	4.77	91.3	89.0175	-5.60538	-2.85979	-4103.22	0.31	28.45	24.0725
AE-51	2	2	0	-13.9949													0			0			0	5.06024	5.20448	2888.34	4.15	46.1	44.1792	0	1.36242	4772.64	4.8			-5.06024	-3.84206	1884.31	0.65
AE-51	3	1	0	0.724638											0	0		0	0	0	0	0		5.47046	5.43053	4551.91	4.57	47.35	55.2417	4.09483	5.08747	7635.88	4.64	75.25	85.2833	-1.37563	-0.343061	3083.97	0.07	27.9	30.0417
AE-68	1	3	0	-1.13636	100	61	61	7.5	8.6	95	59	66	4.9	7.4	0.47	0	0	0.49	0	0	0.02	0	0	6.86275	5.85982		3.06			5.21472	5.10351	1807.85	3.26	76.15	76.7846	-1.64802	-0.756311		0.2
AE-68	2	2	1	-21.2625	102	62	59	3.2	8.3	100	58	66	5.6	6.9	0.44	0	0	0.22	0	0	-0.22	0	0	2.43056	2.16025	2334.31	2.88	94.1	82.3375	3.46021	3.95515	2703.94	2.89	54.75	68.8937	1.02965	1.79489	369.625	0.01	-39.35	-13.4438
AE-68	3	1	0	3.55731	106	59	60	8.7	9.5	98	59	61	6.1	7.9	0.51	0	0	0.5	0	0	-0.01	0	0	2.50784	2.46663	1943.64	3.19	101.2	87.7067	5.7554	5.99984	1819.86	2.78	90.85	88.5787	3.24756	3.5332	-123.771	-0.41	-10.35	0.872083
AE-69	1	2	0	2.0649	101	71	59	6.2	13.4	109	73	67	6.3	8.6	1.38	0	0	1.54	0	0	0.16	0	0	11.9	9.61	1455.05	2.59	91.75	90.9854	10.6618	10	4467.89	2.72	95.9	90.3058	-15.5931	0.39	3012.83	0.13	4.15	-0.679583
AE-69	2	1	0	-9.88372	112	76	62	6	10.1	110	54	81	3.6	3.3	0.02	0	0	1.69	0	2.05	1.67	0	2.05	11.9048	9.60796	3779.43	2.98	110.2	108.363	7.26496	7.70887		2.34			-4.6398	-1.89909		-0.64
AE-69	3	3	0	4.0625	107	66	62	4	9.1	98	60	64	7	8.6
AE-73	1	1	0	-2.96053	105	68	62	5.6	6.6	106	58	66	6.3	6.7	0.51	0	0	0.51	0	10.89	0	0	10.89	6.20155	6.11421	1669.98	2.58	69.3	61.7925	9.5057	9.15859	3213.38	2.63	39.35	55.09	3.30415	3.04438	1543.39	0.05	-29.95	-6.7025
AE-73	2	3	0	-6.66667	109	55	56	5.5	8	110	58	56	5.2	7.7	3.05	0		2.3	0		-0.75	0		16.6065	14.8104	2146.6	2.77	59.55	56.5725	10.1818	9.9338	2605.74	2.75	36.1	37.0025	-6.42468	-4.87662	459.135	-0.02	-23.45	-19.57
AE-73	3	2	0	-1.01695	102	58	52	5.1	6.3	106	77	60	5.1	8.1		0	3.39		0	10.61		0	7.22	1.33779	1.38146	2683.69	2.99			9.77444	9.06022	2704.29	2.66	77.3	82.4533	8.43664	7.67876	20.6042	-0.33
AE-75	1	2	1	-10.1523	107	64	60	7.2	7.1	108	63	63	4.2	6.5		0	0		0	0		0	0	10.7595	9.33557	3257.44	3.16	76.85	74.2883	13.4426	11.3434	2583.41	3.05	71.65	71.65	2.68313	2.00785	-674.034	-0.11	-5.2	-2.63833
AE-75	2	3	1	-21.4286	105	62	60	3.5	7	110	64	66	4.3	8.8	1.96	0	0	1.93	0	0	-0.03	0	0	17.0213	14.6297	1864	2.82	84.35	77.3208
AE-75	3	1	0	-0.529101	108	61	61	5.7	7.6	110	61	56	8.7	8.8		0	0	2.51	0.81	0		0.81	0
AE-76	1	3	1	-24.6094	99	61	54	5.5	6.8	102	68	68	6.7	9.1	3.69	3.23	3.67	4.03	2.42	0	0.34	-0.81	-3.67	15.8385	13.5669	3544.73	3.22	70.9	58.4925	18.9441	15.4325	5487.44	3.22	62.55	70.89	3.10559	1.86561	1942.71	0	-8.35	12.3975
AE-76	2	1	1	-23.5741	118	74	58	5.6	7.5	118	66	74	6.1	7.9	0.54	0	0	4.5	0	12.83	3.96	0	12.83	14.1956	12.8974	3621.09	3.17	69.5	69.5
AE-76	3	2	0	-1.1583	104	72	58	5.4	6.9	100	72	69	5.6	5.5	2.35			0.11			-2.24			16.1383	13.2846	3726.29	3.47	88.5	68.5875	16	13.7614	4168.17	3.25	52.9	49.8142	-0.138329	0.476851	441.877	-0.22	-35.6	-18.7733
AE-78	1	3	0	1.38067	116	82	42	3	8.6	118	64	48	7.4	8.8	0.05	0	0.89	0.02	0	0	-0.03	0	-0.89	8.92857	7.24812	5340.47	3.92	110.1	87.1625	1.30208	2.26378	2657.22	3.84	94.85	79.0417	-7.62649	-4.98435	-2683.25	-0.08	-15.25	-8.12083
AE-78	2	2	0	-2.62097	119	71	48	3.2	7.3	122	84	55	5.3	7.5	0.76	0	0	0.73	0	0	-0.03	0	0	11.4967	9.30706	3815.95	4.61	68.2	57.97	3.53774	3.90827	4639.03	4.24	73.8	63.345	-7.95901	-5.3988	823.08	-0.37	5.6	5.375
AE-78	3	1	0	0.638298	103	73	62	5	5.9	115	70	47	4.9	7.4	0	0	0	0.01	0	0	0.01	0	0	5.64706	5.34897	6397.37	4.25	95.5	80.3792	13.1403	11.1623	9735.68	4.49	118.8	96.03	7.49325	5.81331	3338.32	0.24	23.3	15.6508
AE-80	1	2	1	-10.219	102	67	63		7.6	111	71	63	5.9	8.8	4.24	3.73	0	5.11	0.19	0	0.87	-3.54	0	17.8914	15.5464	2509.69	3.13	45.25	50.9062	9.90415	9.48688		3.13			-7.98722	-6.05953		0
AE-80	2	1	1	-51.3072	110	64	54	4.3	8.8	118	58	79	5.2	8.7		0			0			0		6.89655	6.88989	5633.61	2.9	87.3	94.575	6.76157	6.89086	5693.42	2.81	54.8	69.4133	-0.134986	0.000967065	59.8112	-0.09	-32.5	-25.1617
AE-80	3	3	0	5.44747	113	67	62	6.2	6.8	108	68	64	6.3		5.07	0	0	5.52	0	0	0.45	0	0
AE-81	1	2	0	-3.58852	110	60	51	3.4	7.9	116	112	57	6.3	7.1	2.31	0	0		0	0		0	0	7.30868	6.84524	2596.62	2.9075	67.8	46.895	9.24658	8.77858	2041.85	2.92	57.2	47.6667	1.93789	1.93334	-554.768	0.0125	-10.6	0.771667
AE-81	2	3	0	15.1351	106	64	51	6.2	7.1	114	58	49	5.1	7.2	0.01	0	0	0	0	0	-0.01	0	0	9.6875	9.36482	6816.71	3.2	92.25	67.65	9.6875	9.10541	5679.38	3.2	69.95	53.0454	0	-0.259403	-1137.33	0	-22.3	-14.6046
AE-81	3	1	0	0	98	60	46		3.5	108	65	53	6	8.4	0.83	0	0	0.58	0	0	-0.25	0	0			1145.5	3.06	69.6	48.14	10.3093	9.76088	1107.12	2.91	58.05	42.0862			-38.3866	-0.15	-11.55	-6.05375
AE-82	1	1	0	-3.58744	111	61	38	6.5	6.5	122	65	38	6.3	8.6	0.07		0	0.14		0	0.07		0	2.03562	2.81027	3992.1	3.93	124.35	70.465	6.45995	6.77541	3060.27	3.87	109.3	63.7583	4.42432	3.96514	-931.83	-0.06	-15.05	-6.70667
AE-82	2	3	0	-5.28736	109	68	48	7.2	9	124	74	40	8.1	10.1	0.41	0	0	0.37	0	2.05	-0.04	0	2.05	5.19802	5.18695	4205.34	4.04	108.5	72.3333	2.52525	2.43428	2406.42	3.96	117.4	80.2233	-2.67277	-2.75267	-1798.91	-0.08	8.9	7.89
AE-82	3	2	0	1.15473	116	62	39	5.5	6.9	117	92	40	6.1	7.2		1.34	0	0.58	0	0		-1.34	0	2.8133	3.75745	2610.57	3.91	108.9	71.6925	5.12821	5.47715	4892.63	3.9	150.35	95.2217	2.31491	1.7197	2282.06	-0.01	41.45	23.5292
AE-83	1	1	0	-6.44068	101	59	60	8.4	8.2	102	59	64	6.3	8.6	0	0	0	0	0		0	0		7.1376	6.6245	1790.65	3.3975	77.5	72.3333	13.6095	11.7614	2510.58	3.38	72.9	71.685	6.47187	5.13693	719.927	-0.0175	-4.6	-0.648333
AE-83	2	3	1	-44.373	100	60	67	6.7	5	109	55	73	6.6	5.7	1.35	0	0	1.22	0		-0.13	0		5.20362	5.26913	3122.83	4.42	53.1	52.6575	0	1.343	4053.67	4.77	69.65	74.2933	-5.20362	-3.92613	930.844	0.35	16.55	21.6358
AE-83	3	2	0	3.28947	93	55	55	3.3	6.1	100	58	58	11	13.5	0.39	0	0	0.57	0		0.18	0		2.24215	3.36674	4373.58	4.46	70.7	57.7383	8.8993	8.43995	4989.09	4.27	86.55	79.3375	6.65714	5.07322	615.511	-0.19	15.85	21.5992
AE-84	1	2	1	-12.4722	113	71	79	3.9	6.1	121	67	83	7.2	5.1	0.19		0	0.28		0	0.09		0	8.99743	7.25862	4474.64	3.89	50	63.75	8.9372	8.21888	6477.48	4.14	58.05	81.27	-0.0602312	0.960253	2002.85	0.25	8.05	17.52
AE-84	2	1	0	-18.3716	115	92	100	7.4	8.2	122	69	101	7	6.7	0.19	0	0	0.04	0	0	-0.15	0	0	9.18499	8.14939	2866.26	3.865	64.5	67.1875
AE-84	3	3	0	0.665188	132	85	95	7.3	5.9	110	76	86	7.7	6.2		0			0			0
AE-203	1	1	0	-2.95203	114	76	62	5.9	9	110	75	68	6.5	7.1										6.27063	5.8132	2244.54	3.03	79.6	76.2833	13.2911	11.8658	3553.38	3.16	79.4	83.37	7.02051	6.05258	1308.84	0.13	-0.2	7.08667
AE-203	2	3	0	-10.7692	109	60	62	6	7.2	114	68	68		8.7										19.4079	5.81	2688.3	3.04	64.65	65.1887	5.79268	4.74689	3497.48	3.28	43.7	54.625	-13.6152	-1.06311	809.185	0.24	-20.95	-10.5637
AE-203	3	2	0	0.735294	105	64	61	5.5	6.6	107	68	59	5.3	7.1	0	0	0
AE-204	1	1	0	0.304878	114	113	60	6.6	8.5	121	69	68	5.7	7.3	0.92	0	0	0.8	0	0	-0.12	0	0	4.89914	4.86357	2390.14	3.47	63.45	61.8638	14.497	11.4507	3836.24	3.38	66.8	75.15	9.59791	6.58716	1446.11	-0.09	3.35	13.2863
AE-204	2	2	0	1.86916	122	78	62	5.6	8.1	128	62	80	6	8.9	1.39	0	0	0.92	0	0	-0.47	0	0	5.82822	5.88788	2657.4	3.26	79.25	75.9479	9.29487	8.31969	3723.56	3.12	64.3	79.8392	3.46665	2.43181	1066.16	-0.14	-14.95	3.89125
AE-204	3	3	0	-2.13333	117	78	60	6.2	8.9	115	72	60	6.7	7.5	1.22	0	2.28	1.26	0	0	0.04	0	-2.28	14.8148	11.921		3.24			7.07395	6.924	2957.89	3.11	62.1	60.03	-7.74086	-4.99698		-0.13
AE-205	1	2	0	-4.60922	120	70	55		6.7	123	68	49	5	8.8	0.69	0	0	0.03	0	0	-0.66	0	0	11.5	9.23656	5232.57	4	106.8	80.99	14.7971	11.213	7612.79	4.19	97.05	81.6837	3.29714	1.97648	2380.22	0.19	-9.75	0.69375
AE-205	2	3	0	3.0837	114	61	48	4.4	6.7	114	61	49	5.8	7.6	0.96	0	0	0.65	0	0	-0.31	0	0	6.42202	5.94262	886.864	4.36	99.4	81.1767	8.0292	6.76864	5925.84	4.11	91.85	67.3567	1.60718	0.826028	5038.97	-0.25	-7.55	-13.82
AE-205	3	1	0	1.04167	121	70	44	7.5	8.4	120	72	48	5.6	5.7	1.2	0	0
AE-207	1	1	0	-1.58371	94	61	55	5.9	7.6	96	68	48	6.2	5.7	0.16	0	0	0.28	0	0	0.12	0	0	8.84211	6.87223	2900.36	4.75	58.45	47.7342	9.27835	7.45114	4682.54	4.85	55.9	46.5833	0.436245	0.578916	1782.18	0.1	-2.55	-1.15083
AE-207	2	3	0	-3.6855	105	61	58	6.7	7.6	110	60	60	5.4	9.1	0.24	0	0	0.79	0		0.55	0		8.19672	6.65353	2604.15	4.88	57	47.5	4.71092	4.59286	5505.42	4.67	49.25	48.0187	-3.4858	-2.06067	2901.26	-0.21	-7.75	0.51875
AE-207	3	2	0	3.9627	97	98	57	3.7	4.3	101	99	52	5.1	8.9	1.29	0	0	1.36	0	0	0.07	0	0	19.6474	14.8417	4548.5	3.97	62.9	54.5133	9.36073	8.43578	4592.83	4.38	62.4	55.12	-10.2866	-6.40592	44.3371	0.41	-0.5	0.606667
AE-208	1	2	0	2.15633	96	59	63	5.8	7	101	69	65	7.2	7	0.14	0	0	0.26	0	0	0.12	0	0	4.97382	4.86073	2687.82	3.82	75.65	76.9108	8.74036	7.06092	2469.97	3.89	72.95	63.8312	3.76654	2.20019	-217.851	0.07	-2.7	-13.0796
AE-208	2	3	0	-1.3089	110	70	50	5.5	6.3	112	68	52	5.7	7.9	0.22	0	0	0.48	0	3.55	0.26	0	3.55	0	1.32047	2682.39	3.77	118.9	103.047	3.51438	3.91645	2552.54	3.13	119.25	102.356	3.51438	2.59598	-129.853	-0.64	0.35	-0.690417
AE-208	3	1	0	-1.92771	101	64	53	6.3	8.1	95	68	48	7.5	7.2	0.26	0	0	0.25	0	0	-0.01	0	0	10.2902	9.03179	2445.25	3.79	91	75.8333	8.69565	8.50563	3871.6	3.68	119.7	100.748	-1.59459	-0.526155	1426.35	-0.11	28.7	24.9142
AE-210	1	2	0	-6.83962	104	66	53	4.5	6.4	104	66	55	4.8	5.8	0	0	0	0.03	0	0	0.03	0	0	10.3448	8.33607	6226.7	4.35	97.4	78.7317	7.1066	6.30749	3107.48	3.94	51.25	46.125	-3.23823	-2.02858	-3119.22	-0.41	-46.15	-32.6067
AE-210	2	3	0	-4.15648	96	59	53	7	8.5	102	63	62	6.6	7.6	0.03	0	0	0.02	0	0	-0.01	0	0	4.4226	5.18695	3461.78	4.07	73.7	66.33	5.08475	4.61589	4133.33	4.13	65.6	63.4133	0.662141	-0.571062	671.556	0.06	-8.1	-2.91667
AE-210	3	1	0	-1.45278	100	56	54	7.2	7.4	100	56	54	7.1	8.1	2.13	8.95	2.83	1.45	0.26	0	-0.68	-8.69	-2.83	19.6474	14.8417	5457.85	3.97	71.05	65.1292
AE-211	1	2	1	-13.1222	89	87	57	5.2	6.6	89	59	70	7.9	7	0.96	0	0	0.64	1.49	0	-0.32	1.49	0	16.4474	13.9527	3240.24	3.04	78.15	77.4988	16.3333	14.0269	3568.68	3	59.4	61.875	-0.114035	0.0742657	328.435	-0.04	-18.75	-15.6237
AE-211	2	3	0	4.91071	93	56	63	5.9	7.6	86	54	81	5.7	7.1	1.64	1.23	0							10.1911	9.42951	3899.5	3.14	89.2	89.9433	15.6442	13.2729	3661.23	3.26	45.65	54.3996	5.45309	3.84341	-238.267	0.12	-43.55	-35.5437
AE-211	3	1	0	1.2766	90	58	54	9.1	5.1	90	60	63	7.8	10.2										22.4913	11.69	4012.96	2.89	84.1	95.3133	19.6364	10.51	4167.54	2.75	81.4	91.575	-2.85499	-1.18	154.58	-0.14	-2.7	-3.73833
AE-212	1	1	0	-0.2849	108	79	54	7.6	11.9	108	79	56	9.9	9.1	0.24	0	0	0	0	0	-0.24	0	0	6.20155	5.61064	4918.19	3.87	62.3	49.84	7.85908	6.37255	4246.8	3.69	68.6	64.5983	1.65753	0.761902	-671.387	-0.18	6.3	14.7583
AE-212	2	2	0	0	108	72	54	6.4	7	114	74	66	6.5	10.7	0.65	0	0	0	0	0	-0.65	0	0	6.53951	5.88561	2644.93	3.67	60.25	53.7229	11.3043	9.57582	3601.36	3.45	63.65	58.8763	4.76484	3.69021	956.425	-0.22	3.4	5.15333
AE-212	3	3	0	0.903614	110	75	51	5.6	10	114	74	52	7.5	8.8	0.26	0	0	0.33	0	0	0.07	0	0	6.66667	5.9496	3065.5	3.45	86.85	68.7562	6.84211	6.20406	2150.89	3.8	62.8	59.1367	0.175439	0.254455	-914.605	0.35	-24.05	-9.61958
AE-213	1	2	0	-5.78035	105	56	60	6	8.5	107	57	57	6.8	7.7	0.95	0	0	0.905		0	-0.045		0	6.66667	6.35014	4024.99	3.9	74.05	66.645	9.42408	7.84674	4198.08	3.82	63.7	64.7617	2.75742	1.4966	173.084	-0.08	-10.35	-1.88333
AE-213	2	3	0	-5.13595	104	62	54	6	8.1	100	50	59	5.7	6.9	2.13	0	0	2.06	0	0	-0.07	0	0	5.08906	5.16154	4443	3.93	97.25	91.5771	2.70936	3.17913	5409.45	4.06	61.9	62.9317	-2.3797	-1.98241	966.449	0.13	-35.35	-28.6454
AE-213	3	1	0	0.552486	98	67	59		9.3	98	67	56	8.9	9			0			1.13			1.13	3.37349	4.59879	2545.52	4.15	71.6	67.4233	9.52381	8.46047	3797.06	3.99	65.6	67.7867	6.15032	3.86168	1251.54	-0.16	-6	0.363333
AE-214	1	1	0	1.12613	108	62	49	5.8	8.4	104	64	46	6.5	6.4	0	0	0	0.05	0	0	0.05	0	0	21	7.87733	4094.1	4.27	160.4	113.617			6512.66	5.04	93.7	69.4942			2418.56	0.77	-66.7	-44.1225
AE-214	2	2	0	-0.438596	111	62	89	6.5	6	103	61	57	5.9	5.6	0.69	0	0	1.07	0	0	0.38	0	0	19.8661	14.1086	3502.81	4.48	97.25	80.2313	17.5281	12.071	8961.38	4.45	90.2	78.925	-2.33798	-2.03755	5458.57	-0.03	-7.05	-1.30625
AE-214	3	3	0	1.14679	106	70	59	7.2	8.1	101	66	53	7.3	9.1	0.06	0	0	0.23	0	0	0.17	0	0	16.2	6.75362	3046.58	4.28	92.35	71.5712	10.5634	9.14411	4144.32	4.26	101.45	80.3146	4.25497	2.39049	1097.74	-0.02	9.1	8.74333
AE-215	1	1	1	-11.4754	107	63	54	6	6.7	104	57	56	7.7	9.1	0.58	0	0	1.34	0	0	0.76	0	0	6.59722	5.88842	2343.52	2.88	86.4	71.28	10.7266	9.66376	2960.31	2.89	74.7	72.8325	4.12942	3.77534	616.789	0.01	-11.7	1.5525
AE-215	2																							7.47845	6.90633	1578.98	2.8675	55.8	56.73
AE-215	3	2	0	1.23457	105	71	82	5.4	5.9	97	61	70		5.7	1.36	0	0	1.36	0	0	0	0	0	8.56031	9.24275	2101.16	2.57	73.5	73.5	1.45455	2.03704		2.75				-7.20571		0.18
AE-216	1	1	0	-1.68421	98	62	46	6.2	7.2	104	58	46	6.3	6.1	0	0	0	0	0	0	0	0	0	7.57487	6.27869	3781.22	4.2575	82.65	57.855	5.55556	5.53765	3293.76	4.32	81.15	59.51	-2.01931	-0.741038	-487.464	0.0625	-1.5	1.655
AE-216	2	2	0	-3.91753	103	51	51	8	7.3	104	51	52	7.6	8.5	0.19	0	0	0.05	0	0	-0.14	0	0	6.59341	5.96887	7291.76	4.55	94.65	82.8187	3.67965	3.93192	7007.84	4.62	65.15	62.9783	-2.91375	-2.03695	-283.919	0.07	-29.5	-19.8404
AE-216	3	3	0	1.20482	106	54	45	4.4	5.2	99	54	51	9.3	7.5	0.4	0	0	0.69		6.05	0.29		6.05	8.82353	7.44829	7328.04	4.42	93.3	66.865	4.10959	4.98241	6350.78	4.38	81.1	64.88	-4.71394	-2.46588	-977.259	-0.04	-12.2	-1.985
AE-217	1	2	1	-10.1093	95	63	66	5.1	5.6	97	70	70	5.9		0.91	0	0	0.75	0	0	-0.16	0	0	13.2404	12.584	2507.66	2.87	79.9	76.5708	10.9966	9.61245		2.91	48.9	52.5675	-2.24385	-2.97156		0.04	-31	-24.0033
AE-217	2	3	0	-11.4286	93	60	59	3.3	6.7	99	59	70	4.2	7	0.67	0	0	0.97	0	0	0.3	0	0	6.875	6.76089	3020.04	3.2	73.65	69.3538	4.92308	4.75616	3402.91	3.25	64.3	91.0917	-1.95192	-2.00473	382.867	0.05	-9.35	21.7379
AE-217	3	1	0	-0.859599	100	61	54		11.1	106	64	51	7.3	8.1	0.63	0	12.14	0.7	0	31.67	0.07	0	19.53	19.7802	9.67	2109.34	2.73	113.9	86.3742	3.85965	4.09355	2849.1	2.85	71.75	62.7812	-15.9206	-5.57645	739.758	0.12	-42.15	-23.5929
AE-218	1	1	0	0	118	62	74	5.2	6.5	118	62	78	4.1	6.8		0	2.83		0	1.72		0	-1.11	2.37288	3.07086	2650.4	2.95	72.4	75.4167	7.16612	6.68437	3488.71	3.07	76	92.4667	4.79324	3.61351	838.305	0.12	3.6	17.05
AE-218	2
AE-218	3	2	0	1.0352	119	75	81	6.4	7.3	116	67	72	7.4	7.4	0	0		0		0	0			11.3208	9.41352	3199.31	3.18	89.95	84.7029	12.1019	11.3403	4861.28	3.14	98.05	99.6842	0.781156	1.92677	1661.97	-0.04	8.1	14.9813
AE-219	1	3	0	-4.52128	120	55	43	6.2	8.9	114	68	43	6.3	7.3	3.91	0	11.19	3.55	0	33.57	-0.36	0	22.38	7.14286	6.60037	4329.66	3.22	112.5	79.6875			3805.91	3.09	78.6	56.33			-523.751	-0.13	-33.9	-23.3575
AE-219	2	1	0	-2.46914	119	60	44	6	7.8	120	56	53	7	10.9	4.82	0	34.05	4.02	0	0.61	-0.8	0	-33.44	7.21649	6.64486	4994.85	3.88	121.05	79.6912	10.3723	8.47549	6672.17	3.76	94.25	78.5417	3.15585	1.83063	1677.32	-0.12	-26.8	-1.14958
AE-219	3	2	0	-2.29592	111	78	62	4.1	8.9	119	71	47	3.9	13.4	3.65	0	32.14	4.15	0	0	0.5	0	-32.14	1.95122	3.14036	4906.12	4.1	113.6	87.0933		5	4981.73	3.69	116.25	74.5938		1.85964	75.6061	-0.41	2.65	-12.4996
AE-220	1	2	0	0.27248	100	55	56	6.3	11	110	58	59	5	8.1	0.42	0.35	26.19	0.64	0	0	0.22	-0.35	-26.19	7.44417	7.05183	5445.66	4.03	105.8	113.735	12.8788	9.96331	7383.24	3.96	82.2	118.505	5.43462	2.91149	1937.58	-0.07	-23.6	4.77
AE-220	2	1	0	-2.0649	109	62	49	5.3	3.9	106	62	55	7.3	8.9	1.03	0	0	0.96	0	20	-0.07	0	20	3.9	4.53	7513.15	3.32	91.65	74.8475	6.19195	5.62454	3925.01	3.23	64.45	57.4679	-17.6032	1.09454	-3588.14	-0.09	-27.2	-17.3796
AE-220	3	3	0	-3.56083	101	67	47	7	10.3	103	57	48	5.7	5.6	0.29	0	17.86							0.446429	2.00665	8639.64	4.48	109.1	93.6442	0	1.86121	3513.67	4.02	87.25	74.8896	-0.446429	-0.145437	-5125.96	-0.46	-21.85	-18.7546
AE-221	1	2	0	-2.29358	99	67	72	7.6	8.9	114	69	59	3.6	7.5										9.3	5.2	3935.31	4.13	52.8	54.56	4.05063	4.09275	4481.19	3.95	90.05	79.5442	-20.8888	-1.10725	545.881	-0.18	37.25	24.9842
AE-221	2	1	0	-1.19617	122	60	61	5.2	9.5	120	55	62	7.3	10.2	0.44	0	0							9.3199	5.20448	5420.05	4.13	54.35	66.1258	5.60976	5.33551	5095.89	4.1	61.8	61.285	-3.71014	0.131023	-324.159	-0.03	7.45	-4.84083
AE-221	3	3	0	0	111	65	69	3.8	8.2	110	68	57	4.9	6.9
AE-88	1	3	1	-11.25	104	69	63	3.7	10.3	114	75	66	3.9	9.4	5.12	0.35	61.19	5	1.05	27.86	-0.12	0.7	-33.33	18.0556	15.3764	4123.11	2.88	84.85	96.1633	15.625	13.5379	3999.88	2.88	63.75	71.7188	-2.43056	-1.8385	-123.224	0	-21.1	-24.4446
AE-88	2	1	1	-36.7521	102	61	52	7.6	5.8	108	71	72		8.2	1.56	0.61	0	4.59	0.7	0	3.03	0.09	0	9.96678	9.57024	2601.77	3.01	75.8	75.8	8.5443	7.40592	3207.26	3.16	66.1	85.3792	-1.42247	-2.16433	605.49	0.15	-9.7	9.57917
AE-88	3	2	0	3.01724	107	74	65	13	7	115	72	76	4.9	8.6	6.3	0	10.06	0	0	0	-6.3	0	-10.06	12.7517	11.4789	2182.78	2.98	52.25	58.7812	12.4567	11.6846	3105.42	2.89	45.2	57.63	-0.29493	0.20567	922.638	-0.09	-7.05	-1.15125
AE-222	1	2	1	-12.8272	104	58	49	6	6.9	109	60	52	6.2	7.7	0.62	0.09	0	0.68	0	31.9	0.06	-0.09	31.9	5.66502	5.76993	4839	4.06	70.25	53.2729	0.947867	2.54716	8253.36	4.22	97.75	83.0875	-4.71716	-3.22277	3414.36	0.16	27.5	29.8146
AE-222	2	1	0	-5.61497	104	62	46	5.4	8	102	58	53	5.9	7.9	0.48	0	1.17	0.62	0	9.22	0.14	0	8.05	10.0775	8.90043	4580.08	3.87	75.55	64.2175	6.31313	5.36097	6324.81	3.96	80.5	71.7792	-3.76439	-3.53945	1744.73	0.09	4.95	7.56167
AE-222	3	3	0	2.95567	91	55	52	6.3	7.2	108	64	55	10.2	12.6	0.35	0	13.57	0.74	0.24	0	0.39	0.24	-13.57	9.09091	8.10316	4977.11	4.73	78.65	72.0958	7.78443	7.80604	4148.59	5.01	67.4	68.5233	-1.30648	-0.297127	-828.515	0.28	-11.25	-3.5725
AE-223	1	3	0	3.80711	122	78	62	6.7	10.7	108	72	60	4.5	9.4	0.84	0.09	0	0.9	0	0	0.06	-0.09	0	12.5908	9.86694	3678.56	4.13	84.35	83.6471	5.72792	5.54613	4528.3	4.19	67.3	70.1042	-6.86288	-4.32081	849.744	0.06	-17.05	-13.5429
AE-223	2	1	0	1.84697	110	72	55	8	10.5	119	79	61		6.9	0.12	0	17.86	0.13	0	14.52	0.01	0	-3.34	12.1277	9.27773	3621.5	4.7	89.4	78.97		13.2537	7243.06	5.15	59.5	64.9542		3.97602	3621.57	0.45	-29.9	-14.0158
AE-223	3	2	0	0.505051	118	75	55	7.4	10.4	106	80	54	5.4	11.5	0.43	0	10.71	0.43	0	62.14	0	0	51.43	12.474	10.049	5339.36	4.81	104.3	86.9167	5	12.4503	7347.83	4.63	91.25	89.7292	-7.47401	2.40128	2008.47	-0.18	-13.05	2.8125
AE-89	1	2	1	-14.7541	127	64	51		7.9	128	59	50		7.2	0.92	0	24.52	0.28	0	11.43	-0.64	0	-13.09	9.95763	8.42918	6716.1	4.72	79.65	66.375	12.4248	9.40669	1442.8	4.99	64.05	68.8537	2.46722	0.977505	-5273.3	0.27	-15.6	2.47875
AE-89	2	1	1	-22.1491	128	64	49	9.9	6.8	111	72	65	5.3	6.2	0.11	0	1.55	0.97	0	0	0.86	0	-1.55	6.639	6.6487	2225.56	4.82	69.7	59.245	6.86499	5.97975	8999.02	4.37	56.45	66.7992	0.225984	-0.66895	6773.47	-0.45	-13.25	7.55417
AE-89	3	3	0	-10.7884	129	73	60	5.9	5.6	132	67	53	9.5	10.2	2.91	0	15.51	2.38	0	0.61	-0.53	0	-14.9	7.42187	6.82146	12798.9		104.45	90.5233	23.918		11198.6	4.39	86.35	80.5933	16.4961		-1600.23		-18.1	-9.93
AE-224	1	2	0	-7.28972	130	75	58	6.9	8.4	132	72	54	6.5	8.1	0.42	0	15	0.84	0	12.62	0.42	0	-2.38	5.3012	4.87299	3458.59	4.15	87.35	79.3429	7.65661	6.23198	5649.43	4.31	103.9	109.095	2.35541	1.35899	2190.84	0.16	16.55	29.7521
AE-224	2	3	0	2.57937	104	57	56	4	5.8	117	68	59	9.7	7.8	0	0		0.25	0	0	0.25	0		9.1	7.95	3647.33	3.43	114.8	81.3167	5.96591	5.49078	6138.38	3.52	80.05	80.05	-16.4831	-2.45922	2491.05	0.09	-34.75	-1.26667
AE-224	3	3	0	0.181818	121	69	52	6.1	7.5	110	71	56	5.9	8	0	0	0	0.01	0	0	0.01	0	0	12.8049	11.0264	4356.15	3.28	67.65	68.7775	10.6628	10.1904	3703.22	3.47	105.4	82.5633	-2.14205	-0.835984	-652.93	0.19	37.75	13.7858
AE-225	1	1	0	1.89474	112	73	51	11.6	13.5	92	64	58	10	10.4	0.77	0	37.62	0.36	0	25.24	-0.41	0	-12.38	7.18954	6.23846	4523.28	4.59	80.9	74.1583	5.84551	4.87398	7211.52	4.79	71	76.9167	-1.34403	-1.36448	2688.24	0.2	-9.9	2.75833
AE-225	2	3	0	3.13112	115	65	57	7.5	9	117	58	59	6.8	8.6	0.37	0	0	5.42	0	0	5.05	0	0	9.7166	7.9335	6795.43	4.94	96	91.2	10.7692	8.3478	4303.67		64.8	59.94	1.05263	0.414309	-2491.76		-31.2	-31.26
AE-225	3	2	0	1.77165	113	81	57	5.2	7.4	115	60	56	5	6.7	0.92	0	52.38	0.36	0	14.29	-0.56	0	-38.09	8.62069	8.11189	8825.83	4.64	89.7	90.4475	4.41176	5.15026	4721.99	4.76	79.1	73.8267	-4.20892	-2.96163	-4103.85	0.12	-10.6	-16.6208
AE-226	1	2	0	-4.68165	110	75	60	6.9	8.5	115	67	53	13.5	10.1	0	0	0	1.01	0	0	1.01	0	0	4	16.1397	15119.3	4.21	114.85	100.494	8.91566	7.68891	6656.26	4.15	93.05	86.0713	-14.5998	-8.45083	-8463.02	-0.06	-21.8	-14.4225
AE-226	2	3	0	2.30769	116	65	53	5.9	7.3	112	56	49	3.4	12.8	0.11	0	0	1.05	0	9.76	0.94	0	9.76	5.77367	5.25018	8775.7	4.33	102.45	85.375	11.0843	8.88592	6602.64	4.15	95.9	81.515	5.31067	3.63574	-2173.06	-0.18	-6.55	-3.86
AE-226	3	1	0	1.11111	119	71	62	8.3	7.9	110	60	54	4.4	7.5	0	0	0	1	0	0	1	0	0	2.18688	3.65615	5214.9		96.4	85.9567	10.1036	9.22773	6660.21		47.85	48.2488	7.91675	5.57159	1445.31		-48.55	-37.7079
AE-227	1	3	0	-0.37037	128	70	52		11.6	118	68	52	4.2	8.7	0.79	0	0	0.58	0	26.9	-0.21	0	26.9	4.25101	4.29808	14181.8	4.94	105.5	100.225	9.14634	7.43912	11485.6	4.92	80.95	83.6483	4.89533	3.14104	-2696.18	-0.02	-24.55	-16.5767
AE-227	2	2	0	2.14286	122	80	56	6.2	6.6	135	78	56	5.5	7.7	0.38	0	23.57	0.34	0	0	-0.04	0	-23.57	4.71092	5.31794	7209.41	4.67	77.7	76.405	6.18337	5.24564	9867.63	4.69	74.9	80.5175	1.47245	-0.0722965	2658.22	0.02	-2.8	4.1125
AE-227	3	1	0	1.51229	110	78		7.1	5	116	68	55	6.1	6.6	0.24	0		0.25	1.05	39.76	0.01	1.05		14.2549	11.4487	10519.4	4.63	117.9	95.3025	5.72034	6.45174	8034.04	4.72	118	112.1	-8.53452	-4.99694	-2485.36	0.09	0.1	16.7975
AE-228	1	3	0	4.69799	116	68	43	6	4.1	112	70	48	6	5.7	0	0	0	0.16	0	0	0.16	0	0	0	10.0888	2176.55	3.81	115.9	97.5492	11.9318	9.63857	5921.04	3.52	96.05	82.4429	11.9318	-0.450192	3744.5	-0.29	-19.85	-15.1063
AE-228	2	2	0	-4.12371	116	74	49	6.4	9.9	118	72	50	6.7	8.4		0		0.2	0	0		0		5.41237	5.15332	5562.92	3.88	87.6	84.68	9.14454	8.01952	6568.81	3.39	61.45	65.5467	3.73217	2.8662	1005.89	-0.49	-26.15	-19.1333
AE-228	3	1	0	-2.40481	116	64	43	6.2	7	116	70	45	6.4		1.82	0	25.48	1.21	0.26	0	-0.61	0.26	-25.48	15.5963	13.6297	5892.99	3.27	117.4	102.725	21.8289	12	1322.03	3.39	137.4	127.095	6.23258	-1.6297	-4570.97	0.12	20	24.37
AE-229	1	3	0	-6.73854	119	71	62	6.2		108	80	73	5.9	6.7	0	0	18.81	0.23	0	0	0.23	0	-18.81	11.2994	9.66391	3669.06	3.54	59.8	68.2717	20.9091		3261.96	3.3	41.5	53.95	9.60966		-407.094	-0.24	-18.3	-14.3217
AE-229	2	1	0	-1.39665	119	70	60	6.9	7	122	76	75	4	8.8		0	5.48	0.43	0	19.29		0	13.81	8.53659	7.58009	2707.16	3.28	65.8	67.445	6.79012	5.60783	3118.18	3.24	44.55	59.4	-1.74646	-1.97226	411.02	-0.04	-21.25	-8.045
AE-229	3	2	0	1.32626	119	73	64	9.8	9	121	78	65	10.1	7.6	0	0	6.67	0.28	0	0	0.28	0	-6.67	14.1593	11.7392	5948.65	3.39	62.8	58.09	17.8674	15.0877	2212.51	3.47	67.2	72.8	3.70814	3.34853	-3736.14	0.08	4.4	14.71
